# Supplementary material for: STIL overexpression shortens lifespan and reduces tumor formation in mice
Source: PLoS Genet. 2024 Oct 28;20(10):e1011460. doi: 10.1371/journal.pgen.1011460 (PMC11542878; doi:10.1371/journal.pgen.1011460)
Supplement: S1 Data — (XLSX) [file pgen.1011460.s014.xlsx]

## Sheet: Fig 1
Fig. 1A Relative STIL mRNA levels in CMV-STIL+/- and CMV-STIL+/+ compared to B6-STIL MEFs (qRT-PCR data)
	Raw data of scatter plot (used in GraphPad, calculated using DDCT method after normalization to HPRT and PIPB)
	B6-STIL	CMV-STIL+/-	CMV-STIL+/+			statistical test
	1	4.07	14.98			one-way ANOVA
	1	2.29	14.97			post-hoc Tukey test for multiple comparison
	1	3.1	14.46
	1	7.12	13.4
	1	13.75
	1
	1
Mean	1	6.066	14.45
Std. Error of Mean	0	2.088	0.3712
ANOVA table	SS	DF	MS	F (DFn, DFd)	P value
Treatment (between columns)	460.8	2	230.4	F (2, 13) = 33.71	<0.0001
Residual (within columns)	88.85	13	6.834
Total	549.6	15
Multiple Comparisons	adjusted p-value	summary
B6-STIL vs CMV-STIL+/-	0.0145	*
B6-STIL vs CMV-STIL+/+	<0.0001	***
CMV-STIL+/- vs CMV-STIL+/+	0.001	**
Fig. 1D Percentage of B6-STIL control, CMV-STIL+/- and CMV-STIL+/+ MEFs with supernumerary centrioles
	Raw data of scatter plot (used in GraphPad)
	B6-STIL		CMV-STIL+/-		CMV-STIL+/+			statistical test
Cell passage	p3	p6	p3	p6	p3	p6		two-sided Fisher's exact test
# of cells with >4 centriols	47	33	192	65	264	19
# of cells with normal centriols	386	67	226	32	280	3
Total cells counted	433	100	418	97	544	22
Percentage of cells with >4 centriols	10.855	33	45.933	67.01	48.529	86.364
Upper limit	14.172	43.117	50.844	76.224	52.819	97.094
Lower limit	8.085	23.92	41.08	56.726	44.256	65.088
p-value to B6-STIL p3		<0.0001	<0.0001	<0.0001	<0.0001	<0.0001
Summary		***	***	***	***	***
p-value to B6-STIL p6			0.0191	<0.0001	0.0042	<0.0001
Summary			*	***	**	***
p-value to CMV-STIL+/- p3				0.0002	0.424	0.0002
Summary				***	ns	***
p-value to CMV-STIL+/- p6					0.0008	0.0721
Summary					***	ns
p-value to CMV-STIL+/+ p3						0.0005
Summary						***

## Sheet: Fig 2
Fig. 2B Percentage of B6-STIL control, CMV-STIL+/- and CMV-STIL+/+ MEFs with micronuclei
	Raw data of scatter plot (used in GraphPad)
	B6-STIL	CMV-STIL+/-	CMV-STIL+/+			statistical test
	7.20721	5.03876	15.2047			one-way ANOVA
	0	8.27586	14.881			post-hoc Tukey test for multiple comparison
	3.57143	12.037	20.9524
	3.16456
	5.76923
Mean	3.942	8.451	17.01
Std. Error of Mean	1.23	2.022	1.972
ANOVA table	SS	DF	MS	F (DFn, DFd)	P value
Treatment (between columns)	320.6	2	160.3	F (2, 8) = 16.41	P=0.0015
Residual (within columns)	78.15	8	9.769
Total	398.8	10
Multiple Comparisons	adjusted p-value	summary
B6-STIL vs CMV-STIL+/-	0.1805	ns
B6-STIL vs CMV-STIL+/+	0.0011	**
CMV-STIL+/- vs CMV-STIL+/+	0.0242	*
Fig. 2E Percentage of B6-STIL control, CMV-STIL+/- and CMV-STIL+/+ MEF metaphases with chromosome aberrations
	Raw data of scatter plot (used in GraphPad)
	B6-STIL	CMV-STIL+/-	CMV-STIL+/+			statistical test
	10	30	80			one-way ANOVA
	15	20	60			post-hoc Tukey test for multiple comparison
	15	15	55
	5		25
	15		34.78
Mean	12	21.67	50.96
Std. Error of Mean	2	4.41	9.688
ANOVA table	SS	DF	MS	F (DFn, DFd)	P value
Treatment (between columns)	4016	2	2008	F (2, 10) = 9.683	P=0.0046
Residual (within columns)	2074	10	207.4
Total	6090	12
Multiple Comparisons	adjusted p-value	summary
B6-STIL vs CMV-STIL+/-	0.6411	ns
B6-STIL vs CMV-STIL+/+	0.0042	**
CMV-STIL+/- vs CMV-STIL+/+	0.0465	*
Fig. 2F Percentage of B6-STIL control, CMV-STIL+/- and CMV-STIL+/+ MEF metaphases with near-tetraploid chromosome content
	Raw data of scatter plot (used in GraphPad)
	B6-STIL	CMV-STIL+/-	CMV-STIL+/+			statistical test
	10	15	25			one-way ANOVA
	10	5	25			post-hoc Tukey test for multiple comparison
	0	15	20
	0		5
	0		26.09
Mean	4	11.67	20.22
Std. Error of Mean	2.449	3.333	3.949
ANOVA table	SS	DF	MS	F (DFn, DFd)	P value
Treatment (between columns)	658	2	329	F (2, 10) = 6.6	P=0.0149
Residual (within columns)	498.5	10	49.85
Total	1157	12
Multiple Comparisons	adjusted p-value	summary
B6-STIL vs CMV-STIL+/-	0.3374	ns
B6-STIL vs CMV-STIL+/+	0.0116	*
CMV-STIL+/- vs CMV-STIL+/+	0.2676	ns
Fig. 2D Chromosome aberration profiles of B6-STIL control (n=100), CMV-STIL+/- (n=60) and CMV-STIL+/+ (n=103) MEFs
	Data used for graph
	B6-STIL	CMV-STIL+/-	CMV-STIL+/+
	40,XX	40,XY	40,XY
Near-tetraploid	40,XX	40,XY	78,XXYY,-12-19
Hexaploid-Octaploid	40,XX	80,XXYY	38,XY,-2,-11
	40,XX	40,XY	40,XY
	40,XX	40,XY	39,XY,-8
	40,XX	40,XY	81,XXYY,+12
	40,XX	40,X,-Y,+12	39,Y,-X,del(1)
	40,XX	40,XY	40,XY,del(2),del(5)
	40,XX	40,XY	38,XY,-7,-8
	38,XX,-1,-15	40,XY,-18,+19	39,XY,-8
	38,XX,-15,-17	40,XY	38,Y,-X,-8
	40,XX	82,XXYY,+7,+13	82,XXYYYY
	40,XX	40,XY	39,XY,-18
	40,XX	40,XY	40,der(X)t(X;10),Y
	40,XX	80,XXYY	39,X,-Y
	40,XX	40,XY	40,XY
	41,XX,+2	40,XY	40,XY
	40,XX	40,XY,del(9)	70,XXYY,-5,-8,-11,-14,-15,-16,-17,-17,-17
	40,XX	40,XY	77,XXYY,-6,-6,-9
	40,XY	80,XXXX	41,XY,+8
	40,XY	40,XX	41,XY,+5
	40,XY	40,XX	41,XY,+6
	38,XY,-7,-19	40,XX	40,XY
	39,XY,-1	80,XXXX	40,XY
	40,XY	40,XX	75,XX,-Y,-Y,+1,-3,-5,-7,+11,-17,-17
	40,XY	40,XX	40,XY
	40,XY	40,XX	39,X,-Y
	40,XY	40,XX	37,XY,del(2)*,+del(2)*,-12,-14,-15,-18
	40,XY	80,XXXX	40,XY
	40,XY	40,XX	80,XXYY
	40,XY	40,XX	39,XY,-12
	40,XY	40,XX	69,XXY,-Y,-1,-2,-2,del(4),-5,-7,-7,-8,del(10),-11,-12,der(12)t(12;12),-15,del(17)
	40,XY	40,XX	80,XXYY
	40,XY	40,XX	77,XXY,-Y,del(3),-5,-18
	40,XY	40,XX	42,XY,+10,+15
	40,XY	40,XX	40,XY,del(3),del(5),der(8)t(8;5),der(11)t(11;16)
	40,XY	40,XX	39,X,-Y
	40,XY	40,XX	40,XY
	39,XY,-12	40,XX	40,XY
	40,XX	40,XX	40,XY
	40,XX	40,XX	40,XY
	40,XX	40,XX	40,XY
	40,XX	80,XXXX	79,XXYY,-12
	40,XX	40,XX	40,XX
	40,XX	40,XX	40,XY
	40,XX	40,XX	40,XY
	40,XX,t(4;13)	40,XX	80,XXYY
	40,XX	40,XX	40,XY
	40,XY	40,XX	40,XY
	40,XX	40,XX	40,XY
	40,XX	40,XX	80,XXYY
	40,XX	40,XX,del(11)	37,X,-Y,-9,-14
	40,XX	40,XX	40,XY
	40,XX	40,XX	40,XY
	40,XX	40,XX	81,XXYY,break(9)
	40,XX	40,XX	79,XXYY,-16
	40,XX	40,XX	40,XY
	40,XX	40,XX	40,XY
	40,XX	40,XX,del(1)	40,XY
	40,XY	40,XXX,-17	40,XY
	40,XY		80,XXYY
	40,XY		40,XY
	40,XY		80,XXYY
	40,XY		39,XY,-10,-15,+18
	40,XY		40,XY
	40,XY		40,XY
	80,XXYY		39,XY,-17
	40,XY		40,XY
	40,XY		40,XY
	40,XY		40,XY
	40,XY		80,XXYY
	40,XY		40,XY
	40,XY		37,XY,-16,-17,-18
	40,XY		39,XY,-8
	40,XY		83,XXYY,-5, 3x dmin?
	40,XY		39,XY,-Y
	80,XXYY		40,XY
	40,XY		41,XY,+1
	40,XY		75,XXYY,-6,-13,-17,-17,-18
	40,XY		40,XY
	40,XY		40,XY
	80,XXYY		144,XXXYYY,der(11)t(11;17)
	40,XY		40,XX
	40,XY		37,XX,-4,-10,-11
	40,XY		40,XX
	39,XY,-17		40,XX
	80,XXYY		40,XX
	40,XY		40,XX
	40,XY		40,XX
	40,XY		40,XX
	40,XY		40,XX
	40,XY		80,XXXX,-3,-4,+6,+15
	40,XY		40,XX
	40,XY		40,XX
	40,XY		40,XX
	40,XY		37,XX,-13,-16,-17
	40,XY		39,XX;-19
	40,XY		40,XX
	40,XY		40,XX
	40,XY		40,XX
			40,XX
			40,XX
			41,XX,del(4),+5,del(12)

## Sheet: Fig 3
Fig. 3A Proliferation of B6-STIL control, CMV-STIL+/-, CMV-STIL+/+, CMV-p53-R172H+/- and CMV-STIL+/-/p53-R172H+/- MEFs
	Values used in GraphPad (cell number)
	B6-STIL					CMV-STIL+/-					CMV-STIL+/+					CMV-p53-R172H+/-					CMV-STIL+/-/p53-R172H+/-
Hours	1	2	3	Mean	Std. Error of Mean	1	2	3	Mean	Std. Error of Mean	1	2	3	Mean	Std. Error of Mean	1	2	3	Mean	Std. Error of Mean	1	2	3	Mean	Std. Error of Mean
0	85000	85000	85000	85000	0	85000	85000	85000	85000	0	85000	85000	85000	85000	0	85000	85000	85000	85000	0	85000	85000	85000	85000	0
24	101000	98000	100000	99666.7	881.917	82000	119000	95400	98800	10815.4	64800	84500	71600	73633.3	5777.06	97000	89000	72000	86000	7371.11	35200	44000	31000	36733.3	3830.29
48	157000	186000	184000	175667	9351.17	104000	154000	105000	121000	16502.5	71600	82800	33000	62466.7	15083.9	110000	135000	97000	114000	11150.5	39000	52000	70000	53666.7	8987.65
72	222000	336000	286000	281333	32991.6	140000	202000	129000	157000	22723	99000	60600	60600	73400	12800	244000	197000	153000	198000	26274.2	64000	73000	61000	66000	3605.55
96	406000	384000	370000	386667	10477.5	214000	184000	146000	181333	19675.1	71600	110000	80000	87200	11655	252000	274000	290000	272000	11015.1	90000	84000	76000	83333.3	4055.18
120	446000	424000	402000	424000	12701.7	240000	267000	150500	219167	35206.9	71600	121000	82000	91533.3	15036.1	364000	352000	332000	349333	9333.33	170000	116000	123000	136333	16954.2
Fig. 3B + 3E Changes in pS18-p53, p53 and p16INK4A expression compared to passage 2 (p2) of B6-STIL control MEFs
	Values used in GraphPad (relative fold change to B6-STIL)
	B6-STIL			CMV-STIL+/-
Passage	p53	pS18-p53	p16INK4A	p53	pS18-p53	p16INK4A
2	1	1	1	1.7847	3.27187	1.27061
3	1.09203	1.75439	1.93784	1.34464	0.205755	2.11613
4	0.815543	1.11629	1.89446	0.863897	0.0664588	2.58754
5	0.844963	0.950194	1.65864	1.3584	0.159421	3.98209
6	0.909705	1.12671	2.23274	2.31285	0.231273	6.00415
Fig. 3D Percentage of ß-galactosidase-positive, senescent B6-STIL control, CMV-STIL+/-, CMV-STIL+/+, CMV-p53-R172H+/- and CMV-STIL+/-/p53-R172H+/- MEFs
	Raw data of scatter plot (used in GraphPad)
	B6-STIL	CMV-STIL+/-	CMV-STIL+/+	CMV-p53-R172H+/-	CMV-STIL+/-/p53-R172H+/-			statistical test
# of ß-gal positive cells	67	300	188	85	365			two-sided Fisher's exact test
Total cells counted	671	1887	945	938	1572
Percentage of ß-gal positive cells	9.985	15.898	19.894	9.062	23.219
Upper limit	12.507	17.627	22.584	11.083	25.387
Lower limit	7.822	14.276	17.393	92.698	21.151
p-value to B6-STIL		0.0001	p<0.0001	0.5459	p<0.0001
Summary		***	***	ns	***
p-value to CMV-STIL+/-			0.0084	p<0.0001	p<0.0001
Summary			**	***	***
p-value to CMV-STIL+/+				p<0.0001	0.0526
Summary				***	ns
p-value to CMV-p53-R172H+/-					p<0.0001
Summary					***
Fig. 3F + J RNA sequencing showing STIL and p16INK4A mRNA levels in CMV-STIL+/- and CMV-STIL+/+ relative to B6-STIL control MEFs
	Raw data of scatter plot (used in GraphPad)
in GeTMM	B6-STIL		CMV-STIL+/-		CMV-STIL+/+
Passage	STIL	p16INK4A	STIL	p16INK4A	STIL	p16INK4A
3	1.89532	8.976	25.6437	34.909	48.4819	33.478
4	14.2796	8.875			44.1607	54.325
5	13.2498	15.402	46.0889	45.958	47.3587	92.541
Fig. 3G Percentage of Apo-15-positive B6-STIL control, CMV-STIL+/-, CMV-STIL+/+, CMV-p53-R172H+/- and CMV-STIL+/-/p53-R172H+/- MEFs
	Raw data of scatter plot (used in GraphPad)
	B6-STIL	CMV-STIL+/-	CMV-STIL+/+	CMV-p53-R172H+/-	CMV-STIL+/-/p53-R172H+/-			statistical test
	6.5	21.3	42.3	20.5	35.2			one-way ANOVA
	8.2	49.2	39.5	23.6	3.9			post-hoc Tukey test for multiple comparison
		27		20.4	14.6
		30.2			29.1
		39.1
		15.2
Mean	7.35	21.5	30.33	40.9	20.7
Std. Error of Mean	0.85	1.05	5.015	1.4	7.073
ANOVA table	SS	DF	MS	F (DFn, DFd)	P value
Treatment (between columns)	1410	4	352.5	F (4, 12) = 3.095	P=0.0576
Residual (within columns)	1367	12	113.9
Total	2777	16
Fig. 3H Percentage of sub-G1 phase, apoptotic B6-STIL control, CMV-STIL+/-, CMV-STIL+/+, CMV-p53-R172H+/- and CMV-STIL+/-/p53-R172H+/- MEFs
	Raw data of scatter plot (used in GraphPad)
	B6-STIL	CMV-STIL+/-	CMV-STIL+/+	CMV-p53-R172H+/-	CMV-STIL+/-/p53-R172H+/-			statistical test
	6.7	25.2	74.4	26.8	44.1			one-way ANOVA
	2.05	20.6	24.2	11.3	15.6			post-hoc Tukey test for multiple comparison
		49.3		16.2	32.8
		27.4			4
Mean	4.375	18.1	30.63	49.3	24.13
Std. Error of Mean	2.325	4.574	6.384	25.1	8.907
ANOVA table	SS	DF	MS	F (DFn, DFd)	P value
Treatment (between columns)	2302	4	575.5	F (4, 10) = 2.028	P=0.1661
Residual (within columns)	2837	10	283.7
Total	5139	14
Fig. 3K STIL protein expression levels in p1-5 of B6-STIL control and CMV-STIL+/- MEFs
	Values used in GraphPad (relative fold change to CMV-STIL+/- p1)
	B6-STIL	CMV-STIL+/-
Passage	STIL	STIL
1	0.480317	1
2	0.660293	3.67692
3	0.558016	2.91546
4	1.12755	5.10029
5	0.393588	5.34968
Fig. 3L Percentage of p3 and p6 B6-STIL control, CMV-STIL+/-, CMV-STIL+/+, CMV-p53-R172H+/- and CMV-STIL+/-/p53-R172H+/- MEFs with supernumerary centrioles
	Raw data of scatter plot (used in GraphPad)
	B6-STIL		CMV-STIL+/-		CMV-STIL+/+		CMV-p53-R172H+/-		CMV-STIL+/-/p53-R172H+/-			statistical test
Cell passage	p3	p6	p3	p6	p3	p6	p3	p6	p3	p6		two-sided Fisher's exact test
# of cells with >4 centriols	23	33	49	65	58	19	43	64	73	68
# of cells with normal centriols	77	67	58	32	42	3	57	36	34	10
Total cells counted	100	100	107	97	100	22	100	100	107	78
Percentage of cells with >4 centriols	23	33	45.8	67	58	86.364	43	64	68.2	87.2
Upper limit	32.486	43.117	55.703	76.224	67.801	97.094	53.287	73.359	76.891	93.677
Lower limit	15.173	23.92	36.124	56.726	47.712	65.088	33.139	53.788	58.519	77.684
p-value to B6-STIL p3		0.156	0.0007	<0.0001	<0.0001	<0.0001	0.0041	<0.0001	<0.0001	<0.0001
Summary		ns	***	***	***	***	**	***	***	***
p-value to B6-STIL p6			0.0658	<0.0001	0.0006	<0.0001	0.1897	<0.0001	<0.0001	<0.0001
Summary			ns	***	***	***	ns	***	***	***
p-value to CMV-STIL+/- p3				0.003	0.0951	0.0007	0.7797	0.0118	0.0014	<0.0001
Summary				**	ns	***	ns	*	**	***
p-value to CMV-STIL+/- p6					0.2392	0.1177	0.001	0.7645	0.8817	0.0023
Summary					ns	ns	***	ns	ns	**
p-value to CMV-STIL+/+ p3						0.0142	0.0474	0.4686	0.1496	<0.0001
Summary						*	*	ns	ns	***
p-value to CMV-STIL+/+ p6							0.0003	0.046	0.1204	>0.9999
Summary							***	*	ns	ns
p-value to CMV-p53-R172H+/- p3								0.0045	0.0003	<0.0001
Summary								**	***	***
p-value to CMV-p53-R172H+/- p6									0.5583	0.0005
Summary									ns	***
p-value to CMV-STIL+/-/p53-R172H+/- p3										0.0029
Summary										**

## Sheet: Fig 4
Fig. 4A The proportion of animals expected and obtained with the indicated genotypes
	Raw data of scatter plot (used in GraphPad)
	B6-STIL	CMV-STIL+/-	CMV-STIL+/+	Total		statistical test
Expected #	70.72	63.6	27.68	162		chi-square test for goodness of fit
Actual #	116	27	19	162
Expected %	43.65	39.26	17.09	100
Actual %	71.6	16.67	11.73	100
Chi-square test
Chi-square	52.78
DF	2
P value (two-tailed)	<0.0001
P value summary	***
Fig. 4C Mean telencephalic and cerebellar areas of the indicated genotypes at birth (P0)
	Raw data of scatter plot (mm2, used in GraphPad)
	B6-STIL		CMV-STIL+/-		CMV-STIL+/+				statistical test
	Telencephalon	Cerebellum	Telencephalon	Cerebellum	Telencephalon	Cerebellum			one-way ANOVA
	17.3	11.6	9.04	4.47	8.99	6.04			post-hoc Tukey test for multiple comparison
	20.1	11.1	8.27	4.875	8.04	2.77
	16.6	11.7	9.27	3.62
	15.4	11.4
	18.6	11.2
	16.8	11.1
	17.6	12.5
	20.7	13.1
	16	11.8
	17.5	14.7
	19.3	13.4
	18.2	11.8
	17.4	11.1
	18.5	10.8
	17.8	12.5
Mean	17.853	11.987	8.86	4.322	8.515	4.405
Std. Error of Mean	0.373	0.277	0.302	0.37	0.475	1.635
Telencephalon						Cerebellum
ANOVA table	SS	DF	MS	F (DFn, DFd)	P value	ANOVA table	SS	DF	MS	F (DFn, DFd)	P value
Treatment (between columns)	312.8	2	156.4	F (2, 17) = 88.11	P<0.0001	Treatment (between columns)	218.4	2	109.2	F (2, 17) = 83.16	P<0.0001
Residual (within columns)	30.18	17	1.775			Residual (within columns)	22.32	17	1.313
Total	343	19				Total	240.7	19
Multiple Comparisons	adjusted p-value	summary				Multiple Comparisons	adjusted p-value	summary
B6-STIL vs CMV-STIL+/-	<0,0001	***				B6-STIL vs CMV-STIL+/-	<0,0001	***
B6-STIL vs CMV-STIL+/+	<0,0001	***				B6-STIL vs CMV-STIL+/+	<0,0001	***
CMV-STIL+/- vs CMV-STIL+/+	0.9567	ns				CMV-STIL+/- vs CMV-STIL+/+	0.9965	ns
Fig. 4E Overall survival of 30 B6-STIL, 10 CMV-STIL+/- and 11 CMV-STIL+/+ animals
	Raw data of Kaplan-Meier estimates (used in GraphPad)
	B6-STIL		CMV-STIL+/-		CMV-STIL+/+			statistical test
	Days	Events	Days	Events	Days	Events		curve comparison by log-rank test
Mouse1	747	1	357	1	439	1
Mouse2	747	1	600	1	607	1
Mouse3	743	1	606	1	629	1
Mouse4	742	1	649	1	629	1
Mouse5	742	1	643	1	644	1
Mouse6	742	1	601	1	644	1
Mouse7	538	1	601	1	625	1
Mouse8	735	1	438	1	625	1
Mouse9	735	1	600	0	627	1
Mouse10	637	1	660	0	627	1
Mouse11	736	1	379	1	605	1
Mouse12	736	1	676	0	569	0
Mouse13	736	1			569	0
Mouse14	727	1			569	0
Mouse15	727	1			716	0
Mouse16	725	1
Mouse17	720	1
Mouse18	432	1
Mouse19	711	1
Mouse20	696	1
Mouse21	707	1
Mouse22	405	1
Mouse23	702	1
Mouse24	702	1
Mouse25	702	1
Mouse26	702	1
Mouse27	703	1
Mouse28	444	1
Mouse29	579	0
Mouse30	284	1
Mouse31	598	0
Mouse32	301	1
Mouse33	598	0
	Days	B6-STIL (subjects at risk)	CMV-STIL+/- (subjects at risk)	CMV-STIL+/+ (subjects at risk)
	0	33	12	15
	284	33
	301	32
	357		12
	379		11
	405	31
	432	30
	438		10
	439			15
	444	29
	538	28
	569			14
	579	27
	598	26
	600		9
	601		7
	605			11
	606		5
	607			10
	625			9
	627			7
	629			5
	637	24
	643		4
	644			3
	649		3
	660		2
	676		1
	696	23
	702	22
	703	18
	707	17
	711	16
	716			1
	720	15
	725	14
	727	13
	735	11
	736	9
	742	6
	743	3
	747	2
	# mice	33	12	15
	# censored subjects	3	3	4
	# events	30	9	11
	Median survival (days)	720	601	627
Fig. 4F Fold increase in STIL mRNA in tissues from CMV-STIL+/- and CMV-STIL+/+ mice (qPCR data)
	Raw data of scatter plot (used in GraphPad, calculated using DDCT method after normalization to HPRT and PIPB, normalized to the respective B6-STIL tissue)
	Kidney		Spleen		Brain		Liver		Skin		Lymph node			statistical test
	CMV-STIL+/-	CMV-STIL+/+	CMV-STIL+/-	CMV-STIL+/+	CMV-STIL+/-	CMV-STIL+/+	CMV-STIL+/-	CMV-STIL+/+	CMV-STIL+/-	CMV-STIL+/+	CMV-STIL+/-	CMV-STIL+/+		with log-transformed values
Fold increase mouse1	5.99	85.15	1.68	18.43	1.99	26.48	4.85	28.4	2.04	2.8	1.15	6.41		two-tailed Student's t-test
Fold increase mouse2	51.25	40.09	8.24	4.56	27.06	10.64	151.26	25.39	7.72	4.47	10.28	15.93
Fold increase mouse3	3.5	59.28	2.08	35.47	3.31	56.17	1.87	37.1	0.88	14.57	9.76	21.18
Fold increase mouse4	34.03	41.94	4.99	16.68	9.31	32.08	1.32	275.35	9.83	25.14	9.28	91.8
Fold increase mouse5								384.92
Fold increase mouse6								22.29
Mean	23.69	56.62	4.248	18.79	10.42	31.34	39.83	128.9	5.118	11.75	7.618	33.83
Std. Error of Mean	11.5	10.45	1.522	6.359	5.772	9.439	37.15	65.22	2.168	5.167	2.165	19.56
Minimum	3.5	40.09	1.68	4.56	1.99	10.64	1.32	22.29	0.88	2.8	1.15	6.41
25% Percentile	4.123	40.55	1.78	7.59	2.32	14.6	1.458	24.62	1.17	3.218	3.183	8.79
Median	20.01	50.61	3.535	17.56	6.31	29.28	3.36	32.75	4.88	9.52	9.52	18.56
75% Percentile	46.95	78.68	7.428	31.21	22.62	50.15	114.7	302.7	9.303	22.5	10.15	74.15
Maximum	51.25	85.15	8.24	35.47	27.06	56.17	151.3	384.9	9.83	25.14	10.28	91.8
p-value to CMV-STIL+/-		0.1885		0.0423		0.078		0.1884		0.2934		0.0548
Summary		ns		*		ns		ns		ns		ns
Fig. 4I Percentage of cells containing >4 centrioles in spleens of B6-STIL, CMV-STIL+/- and CMV-STIL+/+ mice
	Raw data of scatter plot (used in GraphPad)
	B6-STIL	CMV-STIL+/-	CMV-STIL+/+		statistical test
Spleen1	8	13.8	14.7		one-way ANOVA
Spleen2	12	11.9	10		post-hoc Tukey test for multiple comparison
Spleen3	10.1	6	9
Spleen4	4
Mean	8.525	10.567	11.233
Std. Error of Mean	1.715	2.348	1.757
ANOVA table	SS	DF	MS	F (DFn, DFd)	P value
Treatment (between columns)	14.2	2	7.102	F (2, 7) = 0.572	P=0.5887
Residual (within columns)	86.92	7	12.42
Total	101.1	9
Fig. 4K Percentage of splenocytes with ≠ 2 dots of chromosome 12 and chromosome 16 per cell
	Raw data of scatter plot (used in GraphPad)
	chr 12			chr 16					statistical test
	B6-STIL	CMV-STIL+/-	CMV-STIL+/+	B6-STIL	CMV-STIL+/-	CMV-STIL+/+			one-way ANOVA
Spleen1	38	20	26.67	12	14	20			post-hoc Tukey test for multiple comparison
Spleen2	14	36	31.67	30	18.67	21.67
Spleen3		45	35		20	21.67
Mean	26	33.667	31.111	21	17.556	23.889
Std. Error of Mean	12	7.311	2.422	9	1.819	3.093
chr12						chr16
ANOVA table	SS	DF	MS	F (DFn, DFd)	P value	ANOVA table	SS	DF	MS	F (DFn, DFd)	P value
Treatment (between columns)	71.02	2	35.51	F (2, 5) = 0.2758	P=0.7698	Treatment (between columns)	60.28	2	30.14	F (2, 5) = 0.6299	P=0.5702
Residual (within columns)	643.8	5	128.8			Residual (within columns)	239.3	5	47.85
Total	714.9	7				Total	299.5	7

## Sheet: Fig 5
Fig. 5B Percentage of mice with the indicated genotypes that developed tumors
	Raw data of scatter plot (used in GraphPad)
	B6-STIL	CMV-STIL+/-	CMV-STIL+/+		statistical test
Total mouse no.	33	12	15		two-sided Fisher's exact test
# with tumor	15	2	2
# without tumor	18	10	13
Percentage of mice with tumors	45.45	16.66	13.33
Upper limit	63.649	48.414	40.46
Lower limit	28.107	2.086	1.658
p-value to B6-STIL		0.0782	0.031
Summary		ns	*
p-value to CMV-STIL+/-			0.8086
Summary			ns
Fig. 5C Tumor-free survival as quantified by the presence of macroscopic tumors at autopsy of 30 B6-STIL, 10 CMV-STIL+/- and 11 CMV-STIL+/+ animals
	Raw data of Kaplan-Meier estimates (used in GraphPad)
	B6-STIL		CMV-STIL+/-		CMV-STIL+/+			statistical test
	Days	Events	Days	Events	Days	Events		curve comparison by log-rank test
Mouse1	747	0	357	0	439	0
Mouse2	747	0	600	0	607	0
Mouse3	743	0	606	1	629	0
Mouse4	742	0	649	1	629	1
Mouse5	742	0	643	0	644	1
Mouse6	742	0	601	0	644	0
Mouse7	538	1	601	0	625	0
Mouse8	735	1	438	0	625	0
Mouse9	735	1	600	0	627	0
Mouse10	637	1	660	0	627	0
Mouse11	736	1	379	0	605	0
Mouse12	736	1	676	0	569	0
Mouse13	736	1			569	0
Mouse14	727	0			569	0
Mouse15	727	1			716	0
Mouse16	725	1
Mouse17	720	0
Mouse18	432	0
Mouse19	711	0
Mouse20	696	0
Mouse21	707	0
Mouse22	405	0
Mouse23	702	1
Mouse24	702	1
Mouse25	702	1
Mouse26	702	1
Mouse27	703	1
Mouse28	444	0
Mouse29	579	0
Mouse30	284	0
Mouse31	598	0
Mouse32	301	1
Mouse33	598	0
	Days	B6-STIL (subjects at risk)	CMV-STIL+/- (subjects at risk)	CMV-STIL+/+ (subjects at risk)
	0	33	12	15
	284	33
	301	32
	357		12
	379		11
	405	31
	432	30
	438		10
	439			15
	444	29
	538	28
	569			14
	579	27
	598	26
	600		9
	601		7
	605			11
	606		5
	607			10
	625			9
	627			7
	629			5
	637	24
	643		4
	644			3
	649		3
	660		2
	676		1
	696	23
	702	22
	703	18
	707	17
	711	16
	716			1
	720	15
	725	14
	727	13
	735	11
	736	9
	742	6
	743	3
	747	2
	# mice	33	12	15
	# censored subjects	18	10	13
	# events	15	2	2
	Median survival (days)	735	undefined	undefined
	Mean age (days)	674	628	636
Fig. 5D RNA sequencing showing STIL mRNA levels in normal lymph nodes and lymphomas from B6-STIL, CMV-STIL+/- and CMV-STIL+/+ mice
	Raw data of scatter plot (used in GraphPad)
	Lymph node			Lymphoma
in GeTMM	B6-STIL	CMV-STIL+/-	CMV-STIL+/+	B6-STIL	CMV-STIL+/-	CMV-STIL+/+
Tissue1	1.33402	8.19624	6.3063	5.06734	15.9182	26.5692
Tissue2		0.184095	2.88663	4.28766	7.1983
Tissue3		3.02297	3.45003
Tissue4			6.07484
Mean	1.33402	3.8011	4.67945	4.6775	11.5582	26.5692
Std. Error of Mean	0	2.3454	0.881261	0.38984	4.35993	0
Fig. 5F Percentage of Ki67-positive cells in two B6-STIL, two CMV-STIL+/- and one CMV-STIL+/+ lymphoma
	Raw data of scatter plot (used in GraphPad)
	healthy lymph node	lymphoma
	B6-STIL	B6-STIL	CMV-STIL+/-	CMV-STIL+/+		statistical test
Immunostaining1	4	18	22	27		one-way ANOVA
Immunostaining2	5	20	29	20		post-hoc Tukey test for multiple comparison
Immunostaining3	3	68	22
Immunostaining4	3	50	27
Immunostaining5	4		20
Immunostaining6	5
Mean	4	39	24	23.5
Std. Error of Mean	0.3651	12.12	1.703	3.5
ANOVA table	SS	DF	MS	F (DFn, DFd)	P value
Treatment (between columns)	3082	3	1027	F (3, 13) = 7.216	P=0.0043
Residual (within columns)	1851	13	142.3
Total	4932	16
Multiple Comparisons	adjusted p-value	summary
Healthy lymph node vs B6-STIL	0.0027	**
Healthy lymph node vs CMV-STIL+/-	0.0672	ns
Healthy lymph node vs CMV-STIL+/+	0.2368	ns
B6-STIL vs CMV-STIL+/-	0.2853	ns
B6-STIL vs CMV-STIL+/+	0.465	ns
CMV-STIL+/- vs CMV-STIL+/+	>0,9999	ns
Fig. 5H Percentage of lymphoma cells from B6-STIL and CMV-STIL-transgenic mice with supernumerary centrioles
	Raw data of scatter plot (used in GraphPad)
	B6-STIL	CMV-STIL			statistical test
Lymphoma1	60	48			with log-transformed values
Lymphoma2	49	57			two-tailed Student's t-test
Lymphoma3	58	65
Mean	55.67	56.67
Std. Deviation	5.859	8.505
Std. Error of Mean	3.383	4.91
p-value to B6-STIL		0.875
Summary		ns
Fig. 5K Heat map showing normalized, RNA sequencing-derived expression levels of the CIN25 signature genes for healthy lymph nodes and lymphomas from B6-STIL, CMV-STL+/- and CMV-STL+/+ mice
	Values used in GraphPad
	Lymph nodes								Lymphoma
Gene	LN-CMV-STIL+/+ 10	LN-CMV-STIL+/+ 134	LN-CMV-STIL+/+ 45	LN-CMV-STIL+/+ 62	LN-CMV-STIL+/- 139	LN-CMV-STIL+/-22	LN-CMV-STIL+/- 23	LN-B6-STIL	Lymphoma-CMV-STIL+/+ 10	Lymphoma-CMV-STIL+/- 17	Lymphoma-CMV-STIL+/- 20	Lymphoma B6-STIL 398	Lymphoma B6-STIL 400
Cct5	7.43347	7.78615	6.90296	6.96994	7.89912	7.91531	7.15805	7.15042	8.41602	7.90975	8.05161	9.07572	10.1892
H2afz	7.11225	6.6458	5.81054	5.93326	7.06178	6.69726	6.15343	7.40174	8.12569	6.68303	7.98074	8.29894	9.82356
Pcna	5.14812	5.13491	5.0844	4.82003	6.8752	5.2712	5.06362	6.12788	7.78413	5.88566	7.45003	8.44314	9.45448
Rfc4	4.05115	3.57156	3.44289	4.05391	4.97273	3.76154	3.73598	3.56289	5.61522	3.79876	5.12874	6.51684	7.59158
Rnaseh2a	4.45675	3.39935	3.30583	3.41121	4.4178	4.05385	3.23831	3.87559	4.57862	3.93927	4.17536	5.2464	6.2048
Mcm7	3.82834	3.34074	3.29812	3.29212	5.70443	3.65825	3.59856	4.34499	6.45441	5.08386	6.24175	7.04712	7.23173
Cdc45	3.04061	2.45437	3.15874	3.49163	4.80774	2.52229	3.2959	3.39402	5.96425	3.56288	5.5897	5.76375	5.56694
Cep250	1.51546	1.70165	2.75183	2.09604	3.28243	2.00895	2.22225	3.67796	3.38536	2.69127	3.65038	2.60616	0
Fen1	4.34057	4.66789	2.73291	2.54885	5.20938	3.72413	2.36636	4.77182	6.65647	4.22845	6.37947	7.42121	6.29901
Mad2l1	0.771262	0.0661636	1.20215	0.835208	3.15149	0	0.530884	1.95976	3.97591	2.28078	4.13921	4.84776	6.99516
Mcm2	3.02155	3.24824	0.557307	0.933856	4.28392	2.679	1.14199	3.48529	5.44763	3.57811	5.30196	5.54527	5.41505
Ccnb2	1.58766	1.68935	0.08939	0	5.16277	0.567294	1.58668	3.95071	6.43758	5.20468	6.41017	6.99929	8.20411
Cdk1	1.02929	1.51938	0.0189639	0	5.14643	0.0650946	0.337147	3.14873	6.00082	4.69066	5.94429	6.36888	7.66673
Tpx2	0.689686	1.30078	0	0	4.60157	0.48349	0	3.0006	5.76267	4.18514	5.80523	5.73046	4.80364
Prc1	0.0375169	0.434358	0	0	3.42654	0	0	1.89344	3.96589	3.78013	4.08198	4.16003	4.063
Foxm1	0	0.0365626	0	0	3.302	0.0296118	0	2.1473	3.9235	3.068	4.16242	3.30754	1.84551
Tgif2	0	0	0	0	3.01935	0.0146436	0	2.11368	3.36865	3.42987	2.98837	2.93311	1.31485
Top2a	0.253253	1.46976	0	0	5.02344	0.226338	0.575074	3.74025	6.50409	4.69823	6.68064	7.0681	6.53764
Ube2c	1.08017	0.965137	0	0.657339	4.91239	0.239604	0.89889	3.52415	5.93385	4.33906	6.02187	6.79743	6.06811
Melk	0	0.517226	0	0	4.14684	0	0	2.15376	4.37276	2.92563	4.33951	5.04961	4.7394
Trip13	0	0	0	0	2.92781	0	0	1.04692	3.73171	2.09693	3.82384	4.53138	5.85816
Rad51ap1	0	0	0	0	2.58873	0	0	0.939121	3.16077	1.54152	3.03003	3.63323	5.02734
Kif20a	0	0.701716	0	0	4.05634	0	0.27739	2.25589	5.03618	4.38664	5.16095	5.10473	5.66938
Espl1	0	0	0	0	2.41619	0	0	1.79697	3.66072	2.69774	3.89112	3.21407	2.19913
Ttk	0	0	0	0	2.23711	0	0	0	2.9946	1.83392	3.03245	3.25965	3.42652

## Sheet: Fig 6
Fig 6A. Relative STIL mRNA levels in skin from tamoxifen-treated K14CRE-ERT2-STIL+/- mice over oil-treated controls (qRT-PCR data)
	Raw data of scatter plot (used in GraphPad, calculated using DDCT method after normalization to HPRT and PIPB)
	Oil	Tamoxifen			statistical test
	1	10.51			with log-transformed values
	1	6.69			two-tailed Student's t-test
	1	1.86
	1	4.23
Mean	1	5.823
Std. Error of Mean	0	1.848
p-value to oil		0.0052
Summary		**
Fig 6B. Relative STIL mRNA levels in esophagus from tamoxifen-treated K14CRE-ERT2-STIL+/- mice over oil-treated controls (qRT-PCR data)
	Raw data of scatter plot (used in GraphPad, calculated using DDCT method after normalization to HPRT and PIPB)
	Oil	Tamoxifen			statistical test
	1	8.58			with log-transformed values
	1	9.59			two-tailed Student's t-test
	1	8.1
Mean	1	8.757
Std. Error of Mean	0	0.4391
p-value to oil		<0.0001
Summary		***
Fig 6C. Percentages of basal and suprabasal epidermial cells from oil- versus tamoxifen-treated K14CRE-ERT2-STIL+/- mice with supernumerary centrioles
	Raw data of scatter plot (used in GraphPad)
	Suprabasal cells		Basal cells				statistical test
	Oil	Tamoxifen	Oil	Tamoxifen			with log-transformed values
	3	7	7	6			two-tailed Student's t-test
	3	6	2	8
	4	3	2	6
	3	5	3	8
	2	3	9	7
	2	6	2	8
	3	5	2	9
	3	7	2	4
	4		2	12
	2		2	5
	4		1
	2		3
	2		4
	2		4
	3		4
	2		1
	1		3
	2		4
	2
Mean	2.579	5.25	3.167	7.3
Std. Error of Mean	0.1922	0.559	0.48	0.7157
p-value to oil		<0.0001		<0.0001
Summary		***		***
Fig 6F. Percentage of Ki67-positive epidermal cells from oil- versus tamoxifen-treated K14CRE-ERT2-STIL+/- mice
	Raw data of scatter plot (used in GraphPad)
	Oil	Tamoxifen			statistical test
	10.7	9.5			with log-transformed values
	9.6	4.06			two-tailed Student's t-test
	8.6	6.5
		4
Mean	9.633	6.015
Std. Error of Mean	0.6064	1.299
p-value to oil		0.0873
Summary		ns

## Sheet: Fig 7
Fig. 7A Papilloma-free survival as quantified by the presence of macroscopically visible skin tumors
	Raw data of Kaplan-Meier estimates (used in GraphPad)
	K14CRE-ERT2-STIL+/-				K14CRE-ERT2-STIL+/-/p53-R172H+/-					statistical test
	Weeks	Oil (events)	Weeks	Tamoxifen (events)	Weeks	Oil (events)	Weeks	Tamoxifen (events)		curve comparison by log-rank test
Mouse1	2	0	2	0	12	1	1.42857	0
Mouse2	2	0	2	0	10	1	8	1
Mouse3	7.71429	1	2	0	13.5714	1	10	1
Mouse4	9.71429	1	8.71429	1	10.1429	1	10.7143	1
Mouse5	9.71429	1	9.71429	1	20.7143	1	11.7143	1
Mouse6	9.71429	1	10.2857	1	1.71429	0	11.7143	1
Mouse7	9.71429	1	10.7143	1	13.7143	1	11.7143	1
Mouse8	9.71429	1	11.2857	0			13.7143	1
Mouse9	9.71429	1	11.2857	0			15	1
Mouse10	10.7143	1	11.7143	1			15	1
Mouse11	10.7143	1	12.5714	1			15.4286	1
Mouse12	10.7143	1	13.2857	1			15.4286	1
Mouse13	11.5714	1	13.7143	1			16.7143	1
Mouse14	11.7143	1	15.7143	1			18.5714	1
Mouse15	11.7143	1	15.7143	1			18.7143	1
Mouse16	11.7143	1	16.2857	1			19	1
Mouse17	12.7143	1	16.7143	1			19.7143	1
Mouse18	15.7143	1	16.7143	1			20.7143	1
Mouse19	15.7143	1	16.7143	1			22.7143	0
Mouse20	22.7143	0	16.7143	1			22.8571	0
Mouse21			16.7143	1			22.8571	0
Mouse22			17.7143	1
Mouse23			17.7143	1
Mouse24			17.7143	1
Mouse25			18.5714	1
Mouse26			18.7143	1
Mouse27			19.1429	1
Mouse28			19.7143	1
Mouse29			19.7143	1
Mouse30			19.7143	1
Mouse31			19.7143	1
Mouse32			22.7143	0
Mouse33			22.7143	1
Mouse34			22.8571	0
Mouse35			23	0
Mouse36			23	0
	K14CRE-ERT2-STIL+/-				K14CRE-ERT2-STIL+/-/p53-R172H+/-
	Weeks	Oil (subjects at risk)	Tamoxifen (subjects at risk)		Weeks	Oil (subjects at risk)	Tamoxifen (subjects at risk)
	0	20	36		0	7	21
	1.42857				1.42857		21
	1.71429				1.71429	7
	2	20	36		2
	7.71429	18			7.71429
	8				8		20
	8.71429		33		8.71429
	9.71429	17	32		9.71429
	10				10	6	19
	10.1429				10.1429	5
	10.2857		31		10.2857
	10.7143	11	30		10.7143		18
	11.2857		29		11.2857
	11.5714	8			11.5714
	11.7143	7	27		11.7143		17
	12				12	4
	12.5714		26		12.5714
	12.7143	4			12.7143
	13.2857		25		13.2857
	13.5714				13.5714	3
	13.7143		24		13.7143	2	14
	15				15		13
	15.4286				15.4286		11
	15.7143	3	23		15.7143
	16.2857		21		16.2857
	16.7143		20		16.7143		9
	17.7143		15		17.7143
	18.5714		12		18.5714		8
	18.7143		11		18.7143		7
	19				19		6
	19.1429		10		19.1429
	19.7143		9		19.7143		5
	20.7143				20.7143	1	4
	22.7143	1	5		22.7143		3
	22.8571		3		22.8571		2
	23		2		23
	# mice	20	36		# mice	7	21
	# censored subjects	3	9		# censored subjects	1	4
	# events	17	27		# events	6	17
	Median survival (weeks)	10.7143	16.7143		Median survival (weeks)	12.7857	15.4286
Fig. 7B Mean maximum number of papillomas per survivor as quantified by the presence of macroscopically visible skin tumors
	Values used in GraphPad (mean maximum number)
	K14CRE-ERT2-STIL+/-			K14CRE-ERT2-STIL+/-/p53-R172H+/-			statistical test
Weeks	Oil	Tamoxifen	Weeks	Oil	Tamoxifen		Mann-Whitney-U test
6.71429	0	0	7	0	0
7.71429	0.111111	0	8	0	0.05
8.71429	0.111111	0.0606061	8.71429	0	0.05
9.71429	0.555556	0.121212	9.71429	0.166667	0.05
10.0476	0.555556	0.151515	10	0.333333	0.1
10.7143	0.833333	0.181818	10.7143	0.333333	0.15
11.0476	0.833333	0.212121	11.7143	0.333333	0.3
11.381	0.733333	0.166667	12	0.5	0.3
11.7143	1.2	0.233333	12.7143	0.5	0.35
12.0476	1.2	0.266667	13.381	0.666667	0.35
12.381	1.2	0.3	13.7143	0.833333	0.45
12.7143	1.73333	0.3	14	1	0.45
13.0476	1.73333	0.333333	14.7143	1.33333	0.55
13.7143	1.86667	0.4	15	1.33333	0.6
14.0476	1.86667	0.433333	15.0476	1.33333	0.65
14.7143	1.93333	0.466667	15.7143	1.5	0.85
15.0476	1.93333	0.466667	16	1.66667	1.1
15.381	2	0.5	16.7143	1.66667	1.15
15.7143	2.26667	0.6	17	1.66667	1
16.0476	2.26667	0.666667	17.7143	1.83333	1.1
16.7143	2.26667	0.966667	18	1.83333	1.15
17.0476	2.26667	0.933333	18.381	1.83333	1.3
17.381	2.26667	0.9	18.7143	2	1.55
17.7143	2.53333	0.966667	19	2.16667	1.65
18.0476	2.53333	1.1	19.7143	2.16667	1.8
18.381	2.53333	1.13333	20	2.33333	1.95
18.7143	3.06667	1.26667	20.7143	2.66667	2.21053
19.0476	3.06667	1.23333	21.7143	2.83333	2.10526
19.7143	3.33333	1.4	22.381	3.16667	2.10526
20.5239	3.4	1.4	23	4	3
20.7143	3.46667	1.43333
20.8571	3.26667	1.46667
21.7143	3.26667	1.53333
22.0476	3.07143	1.51724
22.5714	3.25	1.48
22.7143	3.25	1.52174
Fig. 7C Genotyping for loxP-STOP-loxP cassette excision of 37, 39, 16, and 40 papillomas from oil- versus tamoxifen-treated K14CRE-ERT2-STIL+/- and K14CRE-ERT2-STIL+/-/p53-R172H+/- mice
	Raw data of scatter plot (used in GraphPad)
	K14CRE-ERT2-STIL+/-						K14CRE-ERT2-STIL+/-/p53-R172H+/-
	Oil			Tamoxifen			Oil			Tamoxifen
	Total papilloma no.	papilloma no. STOP cassette present	papilloma no. STOP cassette absent	Total papilloma no.	papilloma no. STOP cassette present	papilloma no. STOP cassette absent	Total papilloma no.	papilloma no. STOP cassette present	papilloma no. STOP cassette absent	Total papilloma no.	papilloma no. STOP cassette present	papilloma no. STOP cassette absent
Mouse1	4	0	4	1	1	0	4	0	4	3	2	1
Mouse2	1	0	1	1	1	0	3	0	3	2	2	0
Mouse3	3	0	3	3	2	1	4	0	4	3	3	0
Mouse4	3	0	3	4	3	1	3	0	3	3	1	2
Mouse5	1	0	1	1	0	1	2	0	2	1	1	0
Mouse6	3	0	3	1	0	1				4	4	0
Mouse7	5	0	5	1	0	1				2	2	0
Mouse8	2	0	2	3	1	2				2	2	0
Mouse9	6	0	6	6	1	5				3	3	0
Mouse10	2	0	2	1	0	1				1	1	0
Mouse11	4	0	4	1	0	1				1	0	1
Mouse12	3	0	3	2	0	2				1	0	1
Mouse13				1	0	1				2	2	0
Mouse14				2	0	2				1	0	1
Mouse15				3	2	1				2	2	0
Mouse16				4	1	3				1	0	1
Mouse17				2	0	2				8	5	3
Mouse18				2	2	0
S	37	0	37	39	14	25	16	0	16	40	30	10
%		0	100		35.9	64.1		0	100		75	15
	K14CRE-ERT2-STIL+/-		K14CRE-ERT2-STIL+/-/p53-R172H+/-
mean papillomas	Oil	Tamoxifen	Oil	Tamoxifen
STOP cassette absent	2.64	0.93	2.67	0.53
STOP cassette present	0	0.52	0	1.58

## Sheet: Sup Fig 2
Sup Fig. 2 STIL levels in healthy tissues by RNA sequencing
	Raw data of scatter plot (used in GraphPad)
	Kidney			Spleen			Brain			Liver			Lymph node
in GeTMM	B6-STIL	CMV-STIL+/-	CMV-STIL+/+	B6-STIL	CMV-STIL+/-	CMV-STIL+/+	B6-STIL	CMV-STIL+/-	CMV-STIL+/+	B6-STIL	CMV-STIL+/-	CMV-STIL+/+	B6-STIL	CMV-STIL+/-	CMV-STIL+/+
Tissue1	0.230219	15.1366	14.1285	11.6803	29.863	4.85404	0.387309	2.46958	11.1922	1.00016	0.972672	0.238579	1.33402	8.19624	6.3063
Tissue2	0.35503	1.60018	3.78542				0.906953	2.30953	11.9995					0.184095	2.88663
Tissue3	0.306161	0.378009	8.16863				0.30795	10.1461	8.5915					3.02297	3.45003
Tissue4		4.59325	10.6775												6.07484
Tissue5		11.767
Mean	0.297136	6.695	9.19004	11.6803	29.863	4.85404	0.534071	4.97506	10.5944	1.00016	0.972672	0.238579	1.33402	3.8011	4.67945
Std. Error of Mean	0.0363114	2.89192	2.17667	0	0	0	0.187843	2.58592	1.02822	0	0	0	0	2.3454	0.881261

## Sheet: Sup Fig 3
Sup Fig. 3 STIL levels in MEFs by RNA sequencing
	Values used in GraphPad
in GeTMM	B6-STIL	CMV-STIL+/-	CMV-STIL+/+
Passage	STIL
3	1.89532	25.6437	48.4819
